# Supplementary material for: Comparative efficacy of different antihypertensive drug classes for stroke prevention: A network meta-analysis of randomized controlled trials
Source: PLoS One. 2025 Feb 21;20(2):e0313309. doi: 10.1371/journal.pone.0313309 (PMC11845040; doi:10.1371/journal.pone.0313309)
Supplement: S28 Table — (XLSX) [file pone.0313309.s029.xlsx]

## Sheet: Sheet1
NO.	Author	Title	Journal	pubdata		reason
1	Ruggenenti P, Podestà MA, Trillini M, Perna A, Peracchi T, Rubis N, et al.	Ramipril and Cardiovascular Outcomes in Patients on Maintenance Hemodialysis.	Clin Am Soc Nephro.	2021;16(4):575-87.
2	Lonn EM, Bosch J, López-Jaramillo P, Zhu J, Liu L, Pais P, et al.	Blood-Pressure Lowering in Intermediate-Risk Persons without Cardiovascular Disease.	N Engl J Med.	2016;374(21):2009-20.
3	Sakata Y, Shiba N, Takahashi J, Miyata S, Nochioka K, Miura M, T et al.	Clinical impacts of additive use of olmesartan in hypertensive patients with chronic heart failure: the supplemental benefit of an angiotensin receptor blocker in hypertensive patients with stable heart failure using olmesartan (SUPPORT) trial.	Eur Heart J.	2015;36(15):915-23.
4	Ogihara T, Saruta T, Rakugi H, Saito I, Shimamoto K, Matsuoka H, et al.	Combinations of olmesartan and a calcium channel blocker or a diuretic in elderly hypertensive patients: a randomized, controlled trial. 63.	J Hypertens.	2014 Oct;32(10):2054-63;
5	Fried LF, Emanuele N, Zhang JH, Brophy M, Conner TA, Duckworth W, et al.	Combined Angiotensin Inhibition for the Treatment of Diabetic Nephropathy.	N Engl J Med.	2013;369(20):1892-903.
6	Parving H-H, Brenner BM, McMurray JJV, de Zeeuw D, Haffner SM, Solomon SD, et al.	Cardiorenal End Points in a Trial of Aliskiren for Type 2 Diabetes.	N Engl J Med.	2012;367(23):2204-13.
7	Asayama K, Ohkubo T, Metoki H, Obara T, Inoue R, Kikuya M, T et al.	Cardiovascular outcomes in the first trial of antihypertensive therapy guided by self-measured home blood pressure.	Hypertens Res.	2012;35(11):1102-10.
8	Muramatsu T, Matsushita K, Yamashita K, Kondo T, Maeda K, Shintani S, et al.	Comparison Between Valsartan and Amlodipine Regarding Cardiovascular Morbidity and Mortality in Hypertensive Patients With Glucose Intolerance.	Hypertension.	2012;59(3):580-6.
9	Tillin T, Orchard T, Malm A, Fuller J, Chaturvedi N.	The role of antihypertensive therapy in reducing vascular complications of type 2 diabetes. Findings from the DIabetic REtinopathy Candesartan Trials-Protect 2 study.	J Hypertens.	2011;29(7):1457-62.
10	Sjølie AK, Klein R, Porta M, Orchard T, Fuller J, Parving HH, et al.	Effect of candesartan on progression and regression of retinopathy in type 2 diabetes (DIRECT-Protect 2): a randomised placebo-controlled trial.	Lancet.	2008;372(9647):1385-93.
11	Sandset EC, Bath PMW, Boysen G, Jatuzis D, Kõrv J, Lüders S, et al.	The angiotensin-receptor blocker candesartan for treatment of acute stroke (SCAST): a randomised, placebo-controlled, double-blind trial.	Lancet.	2011;377(9767):741-50.
12	Matsuzaki M, Ogihara T, Umemoto S, Rakugi H, Matsuoka H, Shimada K, et al.	Combination Therapy of Hypertension to Prevent Cardiovascular Events Trial G. Prevention of cardiovascular events with calcium channel blocker-based combination therapies in patients with hypertension: a randomized controlled trial.	J Hypertens.	2011 Aug;29(8):1649-59.
13	Investigators AI, Yusuf S, Healey JS, Pogue J, Chrolavicius S, Flather M, et al.	Irbesartan in patients with atrial fibrillation.	N Engl J Med.	2011 Mar 10;364(10):928-38. PubMed PMID: 21388310.
14	Haller H, Ito S, Izzo JL, Januszewicz A, Katayama S, Menne J, Mimran A, et al.	Olmesartan for the Delay or Prevention of Microalbuminuria in Type 2 Diabetes.	N Engl J Med.	2011;364(10):907-17.
15	Menne J, Ritz E, Ruilope LM, Chatzikyrkou C, Viberti G, Haller H.	The Randomized Olmesartan and Diabetes Microalbuminuria Prevention (ROADMAP) Observational Follow‐Up Study: Benefits of RAS Blockade With Olmesartan Treatment Are Sustained After Study Discontinuation.	J Am Heart Assoc.	2014;3(2).
16	Brouwers FP, Asselbergs FW, Hillege HL, de Boer RA, Gansevoort RT, van Veldhuisen DJ, van Gilst WH.	Long-term effects of fosinopril and pravastatin on cardiovascular events in subjects with microalbuminuria.	Am Heart J.	2011;161(6):1171-8.
17	Thijs L, Richart T, de Leeuw PW, Kuznetsova T, Grodzicki T, Kawecka-Jaszcz K, et al.	Morbidity and mortality on combination versus monotherapy: a posthoc analysis of the Systolic Hypertension in Europe trial. J Hypertens. 2010 Apr;28(4):865-74.	J Hypertens.
18	Narumi H, Takano H, Shindo S, Fujita M, Mizuma H, Kuwabara Y, Komuro I.	Effects of valsartan and amlodipine on cardiorenal protection in Japanese hypertensive patients: the Valsartan Amlodipine Randomized Trial.	Hypertens Res.	2010;34(1):62-9.
19	Group. NS.	Effect of Valsartan on the Incidence of Diabetes and Cardiovascular Events.	N Engl J Med.	2010;362(16):1477-90.
20	Kasanuki H, Hagiwara N, Hosoda S, Sumiyoshi T, Honda T, Haze K, et al.	Angiotensin II receptor blocker-based vs. non-angiotensin II receptor blocker-based therapy in patients with angiographically documented coronary artery disease and hypertension: the Heart Institute of Japan Candesartan Randomized Trial for Evaluation in Coronary Artery Disease (HIJ-CREATE).	Eur Heart J.	2009;30(10):1203-12.
21	Liu L, Wang Z, Gong L, Zhang Y, Thijs L, Staessen JA, Wang J.	Blood pressure reduction for the secondary prevention of stroke: a Chinese trial and a systematic review of the literature.	Hypertens Res.	2009;32(11):1032-40.
22	Yusuf S, Diener HC, Sacco RL, Cotton D, Ounpuu S, Lawton WA, et al.	Telmisartan to prevent recurrent stroke and cardiovascular events.	N Engl J Med.	2008 Sep 18;359(12):1225-37.
23	Yusuf S, Teo K, Anderson C, Pogue J, Dyal L, Copland I, et al.	Effects of the angiotensin-receptor blocker telmisartan on cardiovascular events in high-risk patients intolerant to angiotensin-converting enzyme inhibitors: a randomised controlled trial.	Lancet.	2008 Sep 27;372(9644):1174-83.
24	Ogihara T, Nakao K, Fukui T, Fukiyama K, Ueshima K, Oba K, et al.	Effects of Candesartan Compared With Amlodipine in Hypertensive Patients With High Cardiovascular Risks.	Hypertension.	2008;51(2):393-8.
25	Massie BM, Carson PE, McMurray JJ, Komajda M, McKelvie R, Zile MR, et al.	Irbesartan in patients with heart failure and preserved ejection fraction.	N Engl J Med.	2008 Dec 4;359(23):2456-67.
26	Lüders S, Schrader J, Berger J, Unger T, Zidek W, Böhm M, et al.	The PHARAO study: prevention of hypertension with the angiotensin-converting enzyme inhibitor ramipril in patients with high-normal blood pressure – a prospective, randomized, controlled prevention trial of the German Hypertension League.	J Hypertens.	2008;26(7):1487-96.
27	Jamerson K, Weber MA, Bakris GL, Dahlof B, Pitt B, Shi V, et al.	Benazepril plus amlodipine or hydrochlorothiazide for hypertension in high-risk patients.	N Engl J Med.	2008 Dec 4;359(23):2417-28.
28	Investigators. O.	Telmisartan, Ramipril, or Both in Patients at High Risk for Vascular Events.	N Engl J Med.	2008;358(15):1547-59.
29	Beckett NS, Peters R, Fletcher AE, Staessen JA, Liu L, Dumitrascu D, et al.	Treatment of hypertension in patients 80 years of age or older.	N Engl J Med.	2008 May 1;358(18):1887-98.
30	Group. AC.	Effects of a fixed combination of perindopril and indapamide on macrovascular and microvascular outcomes in patients with type 2 diabetes mellitus (the ADVANCE trial): a randomised controlled trial.	Lancet.	2007;370(9590):829-40.
31	Norris K, Bourgoigne J, Gassman J, Hebert L, Middleton J, Phillips RA, et al.	Cardiovascular Outcomes in the African American Study of Kidney Disease and Hypertension (AASK) Trial.	Am J Kidney Dis.	2006;48(5):739-51.
32	Julius S, Weber MA, Kjeldsen SE, McInnes GT, Zanchetti A, Brunner HR, et al.	The Valsartan Antihypertensive Long-Term Use Evaluation (VALUE) Trial.	Hypertension.	2006;48(3):385-91.
33	Investigators. DT.	Effect of Ramipril on the Incidence of Diabetes.	N Engl J Med.	2006;355(15):1551-62.
34	Suzuki H, Kanno Y, Efficacy of Candesartan on Outcome in Saitama Trial G.	Effects of candesartan on cardiovascular outcomes in Japanese hypertensive patients.	Hypertens Res.	2005 Apr;28(4):307-14.
35	Schrader J, Lüders S, Kulschewski A, Hammersen F, Plate K, Berger Jr, et al.	Morbidity and Mortality After Stroke, Eprosartan Compared With Nitrendipine for Secondary Prevention.	Stroke.	2005;36(6):1218-24.
36	Liu L, Zhang Y, Liu G, Li W, Zhang X, Zanchetti A, Group FS.	The Felodipine Event Reduction (FEVER) Study: a randomized long-term placebo-controlled trial in Chinese hypertensive patients.	J Hypertens.	2005 Dec;23(12):2157-72.
37	Dahlöf B, Sever PS, Poulter NR, Wedel H, Beevers DG, Caulfield M, et al.	Prevention of cardiovascular events with an antihypertensive regimen of amlodipine adding perindopril as required versus atenolol adding bendroflumethiazide as required, in the Anglo-Scandinavian Cardiac Outcomes Trial-Blood Pressure Lowering Arm (ASCOT-BPLA): a multicentre randomised controlled trial.	Lancet.	2005;366(9489):895-906.
38	Poole-Wilson PA, Lubsen J, Kirwan B-A, van Dalen FJ, Wagener G, Danchin N, et al.	Effect of long-acting nifedipine on mortality and cardiovascular morbidity in patients with stable angina requiring treatment (ACTION trial): randomised controlled trial.	Lancet.	2004;364(9437):849-57.
39	Nissen SE, Tuzcu EM, Libby P, Thompson PD, Ghali M, Garza D, et al.	Effect of antihypertensive agents on cardiovascular events in patients with coronary disease and normal blood pressure: the CAMELOT study: a randomized controlled trial.	Jama. .	2004 Nov 10;292(18):2217-25
40	Marre M, Lievre M, Chatellier G, Mann JFE, Passa P, Ménard J.	Effects of low dose ramipril on cardiovascular and renal outcomes in patients with type 2 diabetes and raised excretion of urinary albumin: randomised, double blind, placebo controlled trial (the DIABHYCAR study).	BMJ.	2004;328(7438):495.
41	Lithell H, Hansson L, Skoog I, Elmfeldt D, Hofman A, Olofsson B, et al.	The Study on COgnition and Prognosis in the Elderly (SCOPE); outcomes in patients not receiving add-on therapy after randomization.	J Hypertens.	2004 Aug;22(8):1605-12.
42	Investigators. TPT.	Angiotensin-Converting–Enzyme Inhibition in Stable Coronary Artery Disease.	N Engl J Med.	2004;351(20):2058-68.
43	Yusuf S, Pfeffer MA, Swedberg K, Granger CB, Held P, McMurray JJV, et al.	Effects of candesartan in patients with chronic heart failure and preserved left-ventricular ejection fraction: the CHARM-Preserved Trial. Lancet. 2003;362(9386):777-81.	Lancet.
44	Wing LM, Reid CM, Ryan P, Beilin LJ, Brown MA, Jennings GL, et al.	A comparison of outcomes with angiotensin-converting--enzyme inhibitors and diuretics for hypertension in the elderly.	N Engl J Med.	2003 Feb 13;348(7):583-92.
45	Pfeffer MA, McMurray JJV, Velazquez EJ, Rouleau J-L, Køber L, Maggioni AP, et al.	Valsartan, Captopril, or Both in Myocardial Infarction Complicated by Heart Failure, Left Ventricular Dysfunction, or Both.	N Engl J Med.	2003;349(20):1893-906.
46	Pepine CJ, Handberg EM, Cooper-DeHoff RM, Marks RG, Kowey P, Messerli FH, et al.	A calcium antagonist vs a non-calcium antagonist hypertension treatment strategy for patients with coronary artery disease. The International Verapamil-Trandolapril Study (INVEST): a randomized controlled trial.	Jama.	2003 Dec 3;290(21):2805-16.
47	McMurray JJV, Östergren J, Swedberg K, Granger CB, Held P, Michelson EL, et al.	Effects of candesartan in patients with chronic heart failure and reduced left-ventricular systolic function taking angiotensin-converting-enzyme inhibitors: the CHARM-Added trial.	Lancet.	2003;362(9386):767-71.
48	Malacco E, Mancia G, Rappelli A, Menotti A, Zuccaro MS, Coppini A, Shell I.	Treatment of isolated systolic hypertension: the SHELL study results.	Blood Press.	2003;12(3):160-7.
49	Investigators. EtOrocewPiscAd.	Efficacy of perindopril in reduction of cardiovascular events among patients with stable coronary artery disease: randomised, double-blind, placebo-controlled, multicentre trial (the EUROPA study).	Lancet.	2003;362(9386):782-8.
50	Granger CB, McMurray JJV, Yusuf S, Held P, Michelson EL, Olofsson B, et al.	Effects of candesartan in patients with chronic heart failure and reduced left-ventricular systolic function intolerant to angiotensin-converting-enzyme inhibitors: the CHARM-Alternative trial.	Lancet.	2003;362(9386):772-6.
51	Bulpitt CJ, Beckett NS, Cooke J, Dumitrascu DL, Gil-Extremera B, Nachev C, et al.	Results of the pilot study for the Hypertension in the Very Elderly Trial.	J Hypertens.	2003 Dec;21(12):2409-17.
52	Black HR, Elliott WJ, Grandits G, Grambsch P, Lucente T, White WB, et al.	Principal results of the Controlled Onset Verapamil Investigation of Cardiovascular End Points (CONVINCE) trial.	Jama.	2003 Apr 23-30;289(16):2073-82.
53	Berl T.	Cardiovascular Outcomes in the Irbesartan Diabetic Nephropathy Trial of Patients with Type 2 Diabetes and Overt Nephropathy.	Ann Intern Med..	2003;138(7):542
54	Zanchetti A, Bond MG, Hennig M, Neiss A, Mancia G, Dal Palù C, et al.	Calcium Antagonist Lacidipine Slows Down Progression of Asymptomatic Carotid Atherosclerosis.	Circulation..	2002;106(19):2422-7
55	Schrier RW, Estacio RO, Esler A, Mehler P.	Effects of aggressive blood pressure control in normotensive type 2 diabetic patients on albuminuria, retinopathy and strokes.	Kidney Int.	2002;61(3):1086-97.
56	Officers A, Coordinators for the ACRGTA, Lipid-Lowering Treatment to Prevent Heart Attack T.	Major outcomes in high-risk hypertensive patients randomized to angiotensin-converting enzyme inhibitor or calcium channel blocker vs diuretic: The Antihypertensive and Lipid-Lowering Treatment to Prevent Heart Attack Trial (ALLHAT).	Jama.	2002 Dec 18;288(23):2981-97..
57	Dickstein K, Kjekshus J.	Effects of losartan and captopril on mortality and morbidity in high-risk patients after acute myocardial infarction: the OPTIMAAL randomised trial.	Lancet.	2002;360(9335):752-60.
58	Dahlöf B, Devereux RB, Kjeldsen SE, Julius S, Beevers G, de Faire U, et al.	Cardiovascular morbidity and mortality in the Losartan Intervention For Endpoint reduction in hypertension study (LIFE): a randomised trial against atenolol.	Lancet.	2002;359(9311):995-1003.
59	Hedblad B, Wikstrand J, Janzon L, Wedel H, Berglund G.	Low-Dose Metoprolol CR/XL and Fluvastatin Slow Progression of Carotid Intima-Media Thickness.	Circulation.	2001;103(13):1721-6.
60	Group. PC.	Randomised trial of a perindopril-based blood-pressure-lowering regimen among 6105 individuals with previous stroke or transient ischaemic attack.	Lancet.	2001;358(9287):1033-41.
61	Pitt B, Poole-Wilson PA, Segal R, Martinez FA, Dickstein K, Camm AJ, et al.	Effect of losartan compared with captopril on mortality in patients with symptomatic heart failure: randomised trial—the Losartan Heart Failure Survival Study ELITE II.	Lancet.	2000;355(9215):1582-7.
62	Pitt B, Byington RP, Furberg CD, Hunninghake DB, Mancini GBJ, Miller ME, Riley W.	Effect of Amlodipine on the Progression of Atherosclerosis and the Occurrence of Clinical Events.	Circulation.	2000;102(13):1503-10.
63	Ogihara T.	Practitioner's Trial on the Efficacy of Antihypertensive Treatment in the Elderly Hypertension (the PATE-Hypertension Study) in Japan.	Am J Hypertens.	2000;13(5):461-7.
64	MacMahon S, Sharpe N, Gamble G, Clague A, Ni Mhurchu C, Clark T, et al.	Randomized, placebo-controlled trial of the angiotensin-converting enzyme inhibitor, ramipril, in patients with coronary or other occlusive arterial disease.	Journal of the American College of Cardiology.	2000;36(2):438-43.
65	Heart Outcomes Prevention Evaluation Study I, Yusuf S, Sleight P, Pogue J, Bosch J, Davies R, Dagenais G.	Effects of an angiotensin-converting-enzyme inhibitor, ramipril, on cardiovascular events in high-risk patients.	N Engl J Med.	2000 Jan 20;342(3):145-53.
66	Hansson L, Hedner T, Lund-Johansen P, Kjeldsen SE, Lindholm LH, Syvertsen JO, et al.	Randomised trial of effects of calcium antagonists compared with diuretics and β-blockers on cardiovascular morbidity and mortality in hypertension: the Nordic Diltiazem (NORDIL) study.	Lancet.	2000;356(9227):359-65.
67	Brown MJ, Palmer CR, Castaigne A, de Leeuw PW, Mancia G, Rosenthal T, Ruilope LM.	Morbidity and mortality in patients randomised to double-blind treatment with a long-acting calcium-channel blocker or diuretic in the International Nifedipine GITS study: Intervention as a Goal in Hypertension Treatment (INSIGHT). Lancet. 2000;356(9227):366-72.	Lancet.	2000;356(9227):366-72.
68	Hansson L, Lindholm LH, Niskanen L, Lanke J, Hedner T, Niklason A, et al.	Effect of angiotensin-converting-enzyme inhibition compared with conventional therapy on cardiovascular morbidity and mortality in hypertension: the Captopril Prevention Project (CAPPP) randomised trial.	Lancet.	1999;353(9153):611-6.
69	Hansson L, Lindholm LH, Ekbom T, Dahlöf B, Lanke J, Scherstén B, et al.	Randomised trial of old and new antihypertensive drugs in elderly patients: cardiovascular mortality and morbidity the Swedish Trial in Old Patients with Hypertension-2 study.	Lancet.	1999;354(9192):1751-6.
70	Group. NICSiEHS.	Randomized double-blind comparison of a calcium antagonist and a diuretic in elderly hypertensives. National Intervention Cooperative Study in Elderly Hypertensives Study Group.	Hypertension.	1999 Nov;34(5):1129-33.
71	Liu L, Wang JG, Gong L, Liu G, Staessen JA.	Comparison of active treatment and placebo in older Chinese patients with isolated systolic hypertension. Systolic Hypertension in China (Syst-China) Collaborative Group.	J Hypertens.	1998 Dec;16(12 Pt 1):1823-9.
72	Estacio RO, Jeffers BW, Hiatt WR, Biggerstaff SL, Gifford N, Schrier RW.	The Effect of Nisoldipine as Compared with Enalapril on Cardiovascular Outcomes in Patients with Non-Insulin-Dependent Diabetes and Hypertension..	N Engl J Med.	1998;338(10):645-52.
73	Sun M ZH, Jia Z.	Prevention and treatment of stroke after hypertension for ten years in Hunan Province.	Chinese journal of internal medicine.	1997;36(5):312-4.
74	Rosei EA, Palù CD, Leonetti G, Magnani B, Pessina A.	Clinical results of the Verapamil in Hypertension and Atherosclerosis Study.	J Hypertens.	1997;15(11):1337-44.
75	Gong L, Zhang W, Zhu Y, Zhu J, Kong D, Page V, et al.	Shanghai trial of nifedipine in the elderly (STONE).	J Hypertens.	1996 Oct;14(10):1237-45.
76	Investigators. AIREAS.	Effect of ramipril on mortality and morbidity of survivors of acute myocardial infarction with clinical evidence of heart failure. The Acute Infarction Ramipril Efficacy (AIRE) Study Investigators.	Lancet.	1993;342(8875).
77	Group. DTTS.	Trial of secondary prevention with atenolol after transient ischemic attack or nondisabling ischemic stroke. The Dutch TIA Trial Study Group.	Stroke.	1993 Apr;24(4):543-8.
78	Party. MW.	Medical Research Council trial of treatment of hypertension in older adults: principal results.	BMJ.	1992 Feb 15;304(6824):405-12.
79	Investigators. S.	Effect of Enalapril on Mortality and the Development of Heart Failure in Asymptomatic Patients with Reduced Left Ventricular Ejection Fractions.	N Engl J Med.	1992;327(10):685-91.
80	Investigators. S.	Effect of Enalapril on Survival in Patients with Reduced Left Ventricular Ejection Fractions and Congestive Heart Failure.	N Engl J Med.	1991;325(5):293-302.
81	Group. SCR.	Prevention of stroke by antihypertensive drug treatment in older persons with isolated systolic hypertension. Final results of the Systolic Hypertension in the Elderly Program (SHEP).	Jama.	1991;265(24):3255-64.
82	Dahlof B, Lindholm LH, Hansson L, Schersten B, Ekbom T, Wester PO.	Morbidity and mortality in the Swedish Trial in Old Patients with Hypertension (STOP-Hypertension).	Lancet.	1991 Nov 23;338(8778):1281-5.
83	Perry HM, Jr., Smith WM, McDonald RH, Black D, Cutler JA, Furberg CD, et al.	Morbidity and mortality in the Systolic Hypertension in the Elderly Program (SHEP) pilot study.	Stroke.	1989 Jan;20(1):4-13.
84	Doyle AE.	The Australian Therapeutic Trial in Mild Hypertension.	Nephron.	1987;47(1):115-9.
85	Coope J, Warrender TS.	Randomised trial of treatment of hypertension in elderly patients in primary care.	BMJ.	1986;293(6555):1145-51.
86	Party. MRCW.	MRC trial of treatment of mild hypertension: principal results. Medical Research Council Working Party.	BMJ.	1985;291(6488):97-104.
87	group. Ic.	Cardiovascular Risk and Risk Factors in a Randomized Trial of Treatment Based on the Beta-Blocker Oxprenolol: The International Prospective Primary Prevention Study in Hypertension (IPPPSH).	J Hypertens.	1985;3(4):379-92.
88	Amery A, Birkenhager W, Brixko P, Bulpitt C, Clement D, Deruyttere M, et al.	Mortality and morbidity results from the European Working Party on High Blood Pressure in the Elderly trial.	Lancet.	1985 Jun 15;1(8442):1349-54.
89	Group. BHAT.	A Randomized Trial of Propranolol in Patients With Acute Myocardial Infarction.	Jama.	1983;250(20):2814.
90	Helgeland A.	Treatment of mild hypertension: a five year controlled drug trial. The Oslo study.	The American journal of medicine.	1980 Nov;69(5):725-32.
91
92	OlmeSartan, Calcium Antagonists Randomized Study G.	Angiotensin II receptor blocker-based therapy in Japanese elderly, high-risk, hypertensive patients.	The American journal of medicine.	2012 Oct;125(10):981-90.	Excluded	Non-reporting of the outcomes of interest
93	Sjølie AK, Klein R, Porta M, Orchard T, Fuller J, Parving HH, Bilous R, Chaturvedi N.	Effect of candesartan on progression and regression of retinopathy in type 2 diabetes (DIRECT-Protect 2): a randomised placebo-controlled trial.	The Lancet.	2008;372(9647):1385-93.	Excluded	Non-reporting of the outcomes of interest
94	Julius S, Kjeldsen SE, Weber M, Brunner HR, Ekman S, Hansson L	Outcomes in hypertensive patients at high cardiovascular risk treated with regimens based on valsartan or amlodipine: the VALUE randomised trial.	The Lancet.	2004;363(9426):2022-31.	Excluded	Non-reporting of the outcomes of interest
95	Asselbergs FW, Diercks GFH, Hillege HL, van Boven AJ, Janssen WMT, Voors AA	Effects of Fosinopril and Pravastatin on Cardiovascular Events in Subjects With Microalbuminuria.	Circulation.	2004;110(18):2809-16.	Excluded	Non-reporting of comparison of interests
96	Lithell H, Hansson L, Skoog I, Elmfeldt D, Hofman A, Olofsson B.	The Study on Cognition and Prognosis in the Elderly (SCOPE): principal results of a randomized double-blind intervention trial.	J Hypertens.	2003 May;21(5):875-86.	Excluded	Non-reporting of the outcomes of interest
97	Wright JJT.	Effect of Blood Pressure Lowering and Antihypertensive Drug Class on Progression of Hypertensive Kidney Disease:Results From the AASK Trial.	Jama.	2002;288(19):2421.	Excluded	Non-reporting of the outcomes of interest
98	Staessen JA, Fagard R, Thijs L, Celis H, Arabidze GG, Birkenhäger WH,	Randomised double-blind comparison of placebo and active treatment for older patients with isolated systolic hypertension.	The Lancet.	1997;350(9080):757-64.	Excluded	Non-reporting of the outcomes of interest
99
100
101
102
103
104
105
106
107
108
