# Supplementary material for: Comparative efficacy of different antihypertensive drug classes for stroke prevention: A network meta-analysis of randomized controlled trials
Source: PLoS One. 2025 Feb 21;20(2):e0313309. doi: 10.1371/journal.pone.0313309 (PMC11845040; doi:10.1371/journal.pone.0313309)
Supplement: S29 Table — (XLS) [file pone.0313309.s030.xls]

## Sheet: Sheet1
Unique ID	Study ID	Reference	Randomization process	Deviations from intended interventions	Missing outcome data	Measurement of the outcome	Selection of the reported result	Overall Bias
stroke1	ARCADIA	Ruggenenti 2021	Low	Some concerns	Low	Low	Low	Some concerns
stroke2	HOPE-3	Lonn 2016	Low	Low	Low	Low	Low	Low
stroke3	SUPPORT	Sakata 2015	Low	Some concerns	Low	Low	Low	Some concerns
stroke4	COLM	Ogihara 2014	Low	Low	Low	Low	Low	Low
stroke5	VA EPHRON-D	Fried 2013	Low	Low	Low	Low	Low	Low
stroke6	ALTITUDE	Parving 2012	Low	Low	Low	Low	Low	Low
stroke7	HOMED-BP	Asayama 2012	High	Some concerns	Low	Low	Low	High
stroke8	NHS	Muramatsu 2012	High	Some concerns	Low	Low	Low	High
stroke9	DIRECT-Protect 2	Tillin 2011	Low	Low	Low	Low	Low	Low
stroke10	SCAST	Sandset 2011	Low	Low	Low	Low	Low	Low
stroke11	COPE	Matsuzaki 2011	Low	Some concerns	Low	Low	Low	Some concerns
stroke12	ACTIVE I	ACTIVE I 2011	Low	Low	Low	Low	Low	Low
stroke13	ROADMAP	Haller 2011	Low	Low	Low	Low	Low	Low
stroke14	PREVEND IT	Brouwers 2011	Low	Low	Low	Low	Low	Low
stroke15	Syst-Eur	Thijs 2010	Low	Low	Low	Low	Low	Low
stroke16	VART	Narumi 2010	Low	Some concerns	Low	Low	Low	Some concerns
stroke17	NAVIGATOR	NAVIGATOR 2010	Low	Low	Low	Low	Low	Low
stroke18	HIJ-CREATE	Kasanuki 2009	Low	Some concerns	Low	Low	Low	Some concerns
stroke19	PATS	Liu 2009	Low	Low	Low	Low	Low	Low
stroke20	PRoFESS	Yusuf 2008	Low	Some concerns	Low	Some concerns	Low	Some concerns
stroke21	TRANSCEND	Yusuf 2008	Low	Some concerns	Low	Low	Low	Some concerns
stroke22	CASE-J	Ogihara 2008	Low	Some concerns	Low	Low	Low	Some concerns
stroke23	I-PRESERVE	Massie 2008	Low	Some concerns	Low	Low	Low	Some concerns
stroke24	PHARAO	Lüders 2008	Low	Some concerns	Low	Low	Low	Some concerns
stroke25	ACCOMPLISH	Jamerson 2008	Low	Low	Low	Low	Low	Low
stroke26	ONTARGET	ONTARGET 2008	Low	Low	Low	Low	Low	Low
stroke27	HYVET	Beckett 2008	Low	Low	Low	Low	Low	Low
stroke28	ADVANCE	ADVANCE 2007	Low	Some concerns	Low	Some concerns	Low	Some concerns
stroke29	AASK	Norris 2006	Low	Some concerns	Low	Low	Low	Some concerns
stroke30	VALUE	Julius 2006	Low	Low	Low	Low	Low	Low
stroke31	DREAM	DREAM 2006	Low	Low	Low	Low	Low	Low
stroke32	E-COST	Suzuki 2005	Some concerns	Some concerns	Low	Low	Low	Some concerns
stroke33	MOSES	Schrader 2005	Low	Some concerns	Low	Some concerns	Low	Some concerns
stroke34	FEVER	Liu 2005	Low	Low	Low	Low	Low	Low
stroke35	ASCOT-BPLA	Dahlöf 2005	Low	Some concerns	Low	Low	Low	Some concerns
stroke36	ACTION	Poole-Wilson 2004	Low	Low	Low	Low	Low	Low
stroke37	CAMELOT	Nissen 2004	Low	Low	Low	Low	Low	Low
stroke38	DIABHYCAR	Marre 2004	Low	Low	Low	Low	Low	Low
stroke39	SCOPE	Lithell 2004	Low	Low	Low	Low	Low	Low
stroke40	PEACE	PEACE 2004	Low	Low	Low	Low	Low	Low
stroke41	CHARM-Preserved	Yusuf 2003	Low	Low	Low	Low	Low	Low
stroke42	ANBP2	Wing 2003	Some concerns	Some concerns	Low	Low	Low	Some concerns
stroke43	VALIANT	Pfeffer 2003	Low	Low	Low	Low	Low	Low
stroke44	INVEST	Pepine 2003	Low	Some concerns	Low	Low	Low	Some concerns
stroke45	CHARM-Added	McMurray 2003	Low	Low	Low	Low	Low	Low
stroke46	SHELL	Malacco 2003	Some concerns	Some concerns	Low	Some concerns	Low	Some concerns
stroke47	EUROPA	EURopean 2003	Low	Low	Low	Low	Low	Low
stroke48	CHARM-Alternative	Granger 2003	Low	Low	Low	Low	Low	Low
stroke49	HYVET-Pilot	Bulpitt 2003	Low	Some concerns	Low	Low	Low	Some concerns
stroke50	CONVINCE	Black 2003	Low	Low	Low	Low	Low	Low
stroke51	IDNT	Berl 2003	Low	Low	Low	Low	Low	Low
stroke52	ELSA	Zanchetti 2002	Low	Low	Low	Low	Low	Low
stroke53	ABCE-N	Schrier 2002	Some concerns	Some concerns	Low	Low	Low	Some concerns
stroke54	ALLHAT	ALLHAT 2002	Low	Low	Low	Low	Low	Low
stroke55	OPTIMAAL	Dickstein 2002	Low	Low	Low	Low	Low	Low
stroke56	LIFE	Dahlöf 2002	Low	Low	Low	Low	Low	Low
stroke57	BCAPS	Hedblad 2001	Low	Low	Low	Low	Low	Low
stroke58	PROGRESS	PROGRESS 2001	Low	Low	Low	Low	Low	Low
stroke59	ELITE II	Pitt 2000	Low	Low	Low	Low	Low	Low
stroke60	PREVENT	Pitt 2000	Low	Low	Low	Low	Low	Low
stroke61	PATE	Ogihara 2000	High	Some concerns	Low	Some concerns	Low	High
stroke62	PART-2	MacMahon 2000	Low	Low	Low	Low	Low	Low
stroke63	HOPE	Hope 2000	Low	Low	Low	Low	Low	Low
stroke64	NORDIL	Hansson 2000	Low	Some concerns	Low	Low	Low	Some concerns
stroke65	INSIGHT	Brown 2000	Low	Low	Low	Low	Low	Low
stroke66	CAPPP	Hansson 1999	Low	Low	Low	Low	Low	Low
stroke67	STOP-2	Hansson 1999	Low	Some concerns	Low	Low	Low	Some concerns
stroke68	NICS-EH	NICS-EH 1999	Low	Low	Low	Low	Low	Low
stroke69	Syst-China	Liu 1998	Low	Low	Low	Low	Low	Low
stroke70	ABCD	Estacio 1998	Low	Some concerns	Low	Some concerns	Low	Some concerns
stroke71	Sun 1997	Sun 1997	Some concerns	Some concerns	Low		Low	Some concerns
stroke72	VHAS	Rosei 1997	Low	Low	Low	Low	Low	Low
stroke73	STONE	Gong 1996	Low	Some concerns	Low	Some concerns	Low	Some concerns
stroke74	AIRE	AIRE 1993	Low	Low	Low	Low	Low	Low
stroke75	Dutch TIA	Dutch TIA 1993	Low	Low	Low	Low	Low	Low
stroke76	MRC-2	MRC 1992	Low	Some concerns	Low	Low	Low	Some concerns
stroke77	SOLVD- Prevention	SOLVD 1992	Low	Low	Low	Low	Low	Low
stroke78	SOLVD	SOLVD 1991	Low	Low	Low	Low	Low	Low
stroke79	SHEP	SHEP 1991	Low	Low	Low	Low	Low	Low
stroke80	STOP-Hypertension	Dahlof 1991	Low	Low	Low	Low	Low	Low
stroke81	SHEP-Pilot	Perry 1989	Low	Low	Low	Low	Low	Low
stroke82	Australian trial	Australian trial 1987	Some concerns	Some concerns	Low	Some concerns	Low	Some concerns
stroke83	HEP	Cooper 1986	Some concerns	Low	Low	Low	Low	Some concerns
stroke84	MRC-1	MRC 1985	Some concerns	Some concerns	Low	Low	Low	Some concerns
stroke85	IPPPSH	IPPPSH	Some concerns	Low	Low	Low	Low	Some concerns
stroke86	EWPHE	Amery 1985	Low	Low	Low	Low	Low	Low
stroke87	BHAT	BHAT 1983	Low	Low	Low	Low	Low	Low
stroke88	Oslo	Helgeland 1980	Low	Some concerns	Low	Some concerns	Low	Some concerns
