# Supplementary material for: Comparative efficacy of different antihypertensive drug classes for stroke prevention: A network meta-analysis of randomized controlled trials
Source: PLoS One. 2025 Feb 21;20(2):e0313309. doi: 10.1371/journal.pone.0313309 (PMC11845040; doi:10.1371/journal.pone.0313309)
Supplement: S30 Table — (XLS) [file pone.0313309.s031.xls]

## Sheet: Sheet1
Author	Study	Disease	Treatment class	Treatment drugs	Duration	Age	n	All-cause	CV	stroke
								mortality	mortality
Ruggenenti 2021	ARCADIA	Hemodialysis +HTN+/or LVH	ACEI	Ramipril	33m	64±12	140	26	11	4
	NCT00985322		non-RASI	non-RAS inhibition		62±14	129	30	17	2
Lonn 2016	HOPE-3	HTN at intermediate	ARB+DI	Candesartan+HCTZ	5.6y	65.7±6.4	6359	342	155	75
	NCT00468923	risk without CVD	Placebo	Placebo		65.8±6.4	6349	349	170	94
Sakata 2015	SUPPORT	HTN+CHF	ARB+ACEI	Olmesartan+ACEI	4.4y	66	170	30	14	14
	NCT00417222		ACEI	ACEI			148	19	7	10
			ARB+BB	Olmesartan+BB			106	10	7	7
			BB	BB			104	23	9	4
			ARB+ACEI+BB	Olmesartan+ACEI+BB			299	58	27	13
			ACEI+BB	ACEI+BB			312	42	22	12
Ogihara 2014	COLM	Elderly HTN	ARB+ CCB(DH)	Olmesartan/Amlodipine or Azelnidipine	3.3y	73.6±5.3	2568	64	13	63
		(65-85y)	ARB+DI	Olmesartan/ Diuretics		73.6±5.4	2573	76	18	66
Fried 2013	VA EPHRON-D	T2D+Nephropathy	ARB+ACEI	Losartan+Lisinopril	2.2y	64.5±7.9	724	63		18
	NCT00555217		ARB	Losartan+Placebo		64.7±7.7	724	60		18
Parving 2012	ALTITUDE	T2D+CKD+/or CVD	RI	Aliskiren	32.9m	64.6±9.6	4274	376	246	147
	NCT00549757		Placebo	placebo		64.4±9.9	4287	358	215	122
Asayama 2012	HOMED-BP	mild-to-moderate HTN >40y	ACEI	ACEIs	5.3y	59.8±10.0	1172	17	2	11
	UMIN C000000137		ARB	ARBs		59.5±10.1	1175	16	2	9
			CCB(DH)	CCBs		59.5±10.1	1171	25	4	16
Muramatsu 2012	NHS	HTN+ T2D/IGT	ARB	Valsartan	3.2y	63±8	575	22	4	13
	NCT00129233		CCB(DH)	Amlodipine		63±8	575	16	4	16
Tillin 2011	DIRECT-Protect 2	T2D+Retinopathy	ARB	Candesartan	4.7y	57±8	951	37	18	16
Sjølie2008	NCT00252694		Placebo	Placebo		57±8	954	35	25	15
		T2D+Retinopathy+	ARB	Candesartan	4.7y	56.9±7.6	588	22	12	10
		HTN	Placebo	Placebo		56.8±7.9	592	33	21	12
Sandset 2011	SCAST	Acute stroke +HTN	ARB	Candesartan	6m	70.8±11.2	1017	84	63	69
	NCT00120003		Placebo	Placebo		71.0±11.0	1012	78	60	59
Matsuzaki 2011	COPE	HTN	ARB+ CCB(DH)	Benidipine+ARB	3.6y	63.0±10.6	1110	25	21	17
	NCT00135551	(40-85y)	CCB(DH)+BB	Benidipine+BB		63.2±10.8	1089	23	19	27
	UMIN000001152		CCB(DH)+DI	Benidipine+thiazide		63.1±10.8	1094	23	17	12
ACTIVE I 2011	ACTIVE I	Atrial fibrillation	ARB	Irbesartan	4.1y	69.5±7.9	4518	949	666	379
	NCT00249795		Placebo	Placebo		64.7±7.7	4498	929	646	411
Haller 2011	ROADMAP	T2D	ARB	Olmesartan	3.2y	57.7±8.8	2232	26	15	7
Menne 2012	NCT00185159		Placebo	Placebo		57.8±8.6	2215	15	3	19
		HTN+ T2D	ARB	Olmesartan	3.2y	58.0±8.7	2043	25	14	7
			Placebo	Placebo		58.2±8.5	1977	14	3	19
Brouwers 2011	PREVEND IT	Microalbuminuria	ACEI	Fosinopril	9.5y	51.1±12.2	431	35	9	12
Asselbergs 2004			Placebo	Placebo		51.5±11.4	433	32	12	19
Thijs 2010-a	Syst-Eur	HTN >60y	CCB(DH)+ACEI	Nitrendipine+Enalapril	2y	≥60	515	22	14	10
Staessen 1997	NCT00122811		Placebo	Placebo			559	31	19	20
Thijs 2010-b
Staessen 1997		HTN >60y	CCB(DH)+ACEI	Nitrendipine+Enalapril	2y	≥60	871	49	32	18
			CCB(DH)	Nitrendipine			1552	141	77	52
Narumi 2010	VART	HTN	ARB	Valsartan	3.4y	60±12	510	2		10
	UMINC000000074		CCB(DH)	Amlodipine		60±11	511	3		10
NAVIGATOR 2010	NAVIGATOR	Impaired glucose tolerance	ARB	Valsartan	6.5y	63.7±6.8	4631	295	128	105
	NCT00097786		Placebo	Placebo		63.8±6.8	4675	327	116	132
Kasanuki 2009	HIJ-CREATE	HTN+ CAD	ARB	Candesartan	4.2y	64.5±9.4	1024	69	28	45
	UMIN000000790		non-RASI	non-ARB		65.0±8.9	1025	59	25	49
Liu 2009	PATS	History of stroke or TIA±HTN	DI(TL)	Indapamide	2y	60.1±8.3	2840	145	86	159
			Placebo	Placebo		60.4±8.5	2825	161	102	219
		History of stroke or TIA+HTN	DI(TL)	Indapamide	2y	60.1±8.3	2397			146
			Placebo	Placebo		60.4±8.5	2355			191
Yusuf 2008	PRoFESS	Ischemic stroke	ARB	Telmisartan	2.5y	66.1±8.6	10146	755	223	880
	NCT00153062		Placebo	Placebo		66.2±8.6	10186	740	263	934
		Ischemic stroke+HTN	ARB	Telmisartan	2.5y	66.1±8.6	3322			334
			Placebo	Placebo		66.2±8.6	3375			345
Yusuf 2008	TRANSCEND	CVD/ diabetes	ARB	Telmisartan	56m	66.9±7.3	2954	364	227	112
	NCT00153101	ACEI intolerance	Placebo	Placebo		66.9±7.4	2972	349	223	136
Ogihara 2008	CASE-J	HTN	ARB	Candesartan	3.2y	63.8±10.5	2354	73		60
	NCT00125463		CCB(DH)	Amlodipine		63.9±10.6	2349	86		47
Massie 2008	I-PRESERVE	HF >60y	ARB	Irbesartan	49.5m	72±7	2067	445	311	68
	NCT00095238		Placebo	Placebo		72±7	2061	436	302	79
Lüders 2008	PHARAO	high-normal	ACEI	Ramipril	3y	62.2±8.2	505	5	1	2
		office blood pressure	Placebo	Placebo		62.3±7.9	503	2	1	1
Jamerson 2008	ACCOMPLISH	HTN	ACEI+ CCB(DH)	Benazepril+amlodipine	36m	68.4±6.86	5744	236	107	112
	NCT00170950		ACEI+DI	Benazepril+hydrochlorothiazide		68.3±6.86	5762	262	134	133
ONTARGET 2008	ONTARGET	vascular disease or high-risk diabetes	ACEI	Ramipril	56m	66.4±7.2	8576	1014	603	405
	NCT00153101		ARB	Telmisartan		66.4±7.1	8542	989	598	369
			ACEI+ARB	Ramipril+Telmisartan		66.5±7.3	8502	1065	620	373
Beckett 2008	HYVET	HTN >80y	ACEI+DI	Indapamide ±Perindopril	2.1y	83.6±3.2	1933	196	99	51
	NCT00122811		Placebo	Placebo		83.5±3.1	1912	235	121	69
ADVANCE 2007	ADVANCE	T2D+at least 1 risk factor for CVD	ACEI+DI	Indapamide+Perindopril	4.3y	66±6	5569	408	211	215
	NCT00145925		Placebo	Placebo		66±7	5571	471	257	218
Norris 2006	AASK	hypertensive nephrosclerosis	ACEI	Ramipril	4.1	54.4±10.9	168	34	12	23
Wright 2002			BB	Metoprolol		54.9±10.4	170	49	12	23
			CCB(DH)	Amlodipine		54.5±10.7	86	22	7	9
Julius 2006	VALUE	high-risk HTN	ARB	Valsartan	3.2y	66.9±8.3	3263	297	78	108
Julius 2004			CCB(DH)	Amlodipine		66.8±8.2	3817	349	78	127
DREAM 2006	DREAM	impaired	ACEI	Ramipril	3y	54.7±10.9	2623	31	12	4
	NCT00095654	fasting glucose levels or impaired glucose tolerance	Placebo	Placebo		54.7±10.9	2646	32	10	8
Suzuki 2005	E-COST	HTN (35-79y)	ARB	Candesartan	3.1y	35-79	1053	4		47
			non-RASI	non-RAS inhibition			995	4		77
Schrader 2005	MOSES	HTN+Cerebral event	ARB	Eprosartan	2.5y	67.7±10.4	681	57	30	102
			CCB(DH)	Nitrendipine		68.1±9.5	671	52	32	134
Liu 2005	FEVER	HTN (50-79y)	CCB(DH)Placebo	Felodipine+ HCTZ	40m	61.5±7.1	4841	112	73	177
				Placebo+ HCTZ		61.5±7.2	4870	151	101	251
Dahlöf 2005	ASCOT-BPLA	HTN (40-79y)	CCB(DH)＋ACEI	Amlodipine+perindopril	5.5y	40-79	9639	738	263	327
			BB+DI	Atenolol+bendroflumethiazide			9618	820	342	422
Poole-Wilson 2004	ACTION	treated stable symptomatic coronary disease	CCB(DH)	Nifedipine	4.9y	63.5±9.3	3825	310	178	82
			Placebo	Placebo		63.4±9.3	3840	291	177	108
Nissen 2004	CAMELOT	CAD+normal blood pressure	CCB(DH)	Amlodipine	2y	57.3±9.7	663	7	5	6
			Placebo	Placebo		57.2±9.5	655	6	2	12
			ACEI	Enalapril		58.5±9.9	673	8	5	8
Marre 2004	DIABHYCAR	T2D+ microalbuminuria+ proteinuria	ACEI	Ramipril	4y	65.2±8.4	2443	334	141	118
			Placebo	Placebo		65.0±8.3	2469	324	133	116
Lithell 2004	SCOPE	Elderly HTN	ARB	Candesartan	3-5y	76.2 ± 4.4	1253	123	69	31
Lithell 2003			Placebo	placebo		76.5 ± 4.6	845	109	63	27
PEACE 2004	PEACE	CAD	ACEI	Trandolapril	4.8y	64±8	4158	299	146	71
			Placebo	Placebo		64±8	4132	334	153	92
Yusuf 2003	CHARM-Preserved	CHF+LVEF>40%	ARB	candesartan	36.6m	67.2±11.1	1514	244	170	58
			placebo	placebo		67.1±11.1	1509	237	170	63
Wing 2003	ANBP2	HTN (65-84y)	ACEI	Enalapril	4.1y	72	3044	195	84	120
			DI(TT)	HCTZ		71.9	3039	210	82	109
Pfeffer 2003	VALIANT	MI+LVD/HF	ARB	Valsartan	24.7m	65.0±11.8	4909	979	827	180
			ARB+ACEI	Valsartan+ Captopril		64.6±11.9	4885	941	827	183
			ACEI	Captopril		64.9±11.8	4909	958	830	211
Pepine 2003	INVEST	HTN+CAD	CCB(V)	Verapamil	2.7y	66.0±9.7	11267	873	431	176
			BB	Atenolol		66.1±9.8	11309	893	431	201
McMurray 2003	CHARM-Added	CHF+LVEF ≤40%	ARB	Candesartan+ACEI	41m	64.0±10.7	1276	377	302	47
			Placebo	Placebo+ACEI		64.1±11.3	1272	412	347	41
Malacco 2003	SHELL	HTN ≥60y	DI(TL)	Chlorthalidone	32m	72.4± 7.6	940	122		38
			CCB(DH)	Lacidipine		72.3± 7.5	942	145		37
EURopean 2003	EUROPA	CAD	ACEI	Perindopril	4.2y	60±9	6110	375	215	98
			Placebo	Placebo		60±9	6108	420	249	102
Granger 2003	CHARM-Alternative	CHF+LVEF ≤40%+ intolerance to ACEI	ARB	Candesartan	33.7m	66.3±11.0	1013	265	219	36
			placebo	Placebo		66.8±10.5	1015	296	252	42
Bulpitt 2003	HYVET-Pilot	HTN ≥80y	DI(TT)	Bendroflumethiazide	13m	83.8 ±3.3	426	30	23	6
			ACEI	Lisinopril		83.7 ±3.0	431	27	22	12
			Placebo	No treatment		83.8 ± 2.9	426	22	19	18
Black 2003	CONVINCE	HTN	CCB(V)	Verapamil	3y	65.6±7.4	8179	337	153	133
			Conventional therapy	Atenolol or HCTZ		65.6±7.4	8297	319	143	118
Berl 2003	IDNT	T2D+HTN	ARB	Irbesartan+Conventional therapy	2.6y	59.3± 7.1	579		52	28
			CCB(DH)	Amlodipine+Conventional therapy		59.1 ±7.9	567		37	15
			Placebo	Placebo+ Conventional therapy		58.3 ±8.2	569		46	26
Zanchetti 2002	ELSA	HTN	BB	Atenolol	3.75y	55.9± 7.5	1157	17	8	14
			CCB(DH)	Lacidipine		56.1 ±7.5	1177	13	4	9
Schrier 2002	ABCE-N	normotensive T2D	CCB(DH)	Nisoldipine	5.3y	59.1± 0.5	234	19	8	11
			ACEI	Enalapril		59.4± 0.5	246	19	14	6
ALLHAT 2002	ALLHAT	HTN ≥55y	DI(TL)	Chlorthalidone	4.9y	66.9± 7.7	15255	2187	992	675
	NCT00000542		CCB(DH)	Amlodipine		66.9± 7.7	9048	1237	592	377
			ACEI	Lisinopril		66.9± 7.7	9054	1303	609	457
Dickstein 2002	OPTIMAAL	AMI+HF	ARB	Losartan	2.7y	67.6± 9.9	2744	499	420	140
			ACEI	Captopril		67.2± 9.8	2733	447	363	132
Dahlöf 2002	LIFE	HTN(55-80y)+LVH	ARB	Losartan+HCTZ	4.8y	66.9± 7.0	4605	383	204	232
			BB	Atenolol+HCTZ		66.9± 7.0	4588	431	234	309
Hedblad 2001	BCAPS	Carotid plaque	BB	Metoprolol	36m	61.6± 5.4	396	4		1
			Placebo	Placebo		61.9±5.3	397	7		7
PROGRESS 2001	PROGRESS-a	Stroke/TIA±HTN	ACEI+DI	Perindopril+indapamide	4y	64± 10	1770	156	88	150
			Placebo	Placebo		64± 10	1774	187	121	255
	PROGRESS-b	Stroke/TIA±HTN	ACEI	Perindopril	4y	64± 10	1281			157
			Placebo	Placebo		64± 10	1280			165
Pitt 2000	ELITE II	elderly heart-failure (≥60y)	ARB	Losartan	1.5y	71.4±6.7	1578	280	230	18
			ACEI	Captopril		71.5±6.9	1574	250	199	11
Pitt 2000	PREVENT	CAD	CCB(DH)	Amlodipine	3y	56.8	417	6		5
			Placebo	Placebo		57	408	8		5
Ogihara 2000	PATE	HTN ≥60y	ACEI	Delapril	3y	70±7	699	11	7	14
			CCB(DH)	Manidipine		69±7	1049	18	10	23
MacMahon 2000	PART-2	coronary,cerebrovascular or peripheral vascular disease	ACEI	Ramipril	4y	60±8	308	16	8	7
			Placebo	Placebo		61±8	309	25	18	4
Hope 2000	HOPE	high risk for cardiovascular events	ACEI	Ramipril	5y	66±7	4645	482	282	156
			Placebo	Placebo		66±7	4652	569	377	226
Hansson 2000	NORDIL	HTN(50-74y)	CCB(Dil)	Diltiazem	4.5y	60.5±6.5	5410	231	131	159
			Conventional therapy	BB±DI		60.3±6.5	5471	228	115	196
Brown 2000	INSIGHT	HTN(55-80y)	CCB(DH)	Nifedipine	4y	65±6.5	3157	153	60	67
			DI(TT)	HCTZ+ Amiloride			3164	152	52	74
Hansson 1999	CAPPP	HTN	ACEI	Captopril	6.1y	54.2±8.3	5492		76	193
			Conventional therapy	BB± DI		52.7±8.4	5493		95	199
Hansson 1999	STOP-2	HTN(70-84y)	CCB(DH)	Felodipine or isradipine	4y	75.9	2196	362	212	207
			ACEI	Enalapril or lisinopril		76.1	2205	380	226	215
			Conventional therapy	BB±DI		76	2213	369	221	237
NICS-EH 1999	NICS-EH	HTN≥60y	CCB(DH)	Nicardipine	5y	≥60	204	2	2	1
			DI(TT)	Trichlormethiazide			210	2	0	0
Liu 1998	Syst-China	HTN >60y	CCB±ACEI	Nitrendipine±Captopril/HCTZ	2y	≥60	1253	61	33	45
			Placebo	Placebo			1141	82	44	59
Estacio 1998	ABCD	T2D+HTN	CCB(DH)	Nisoldipine	5y	57.2±8.2	235	17	10	11
			ACEI	Enalapril		57.7±8.4	235	13	5	7
Sun 1997		HTN	CCB(DH)	Nitrendipine	5y	51.8±0.11	1040	48	11	37
			Placebo	Placebo			1040	62	24	79
Rosei 1997	VHAS	HTN	CCB(V)	Verapamil	2y	54.5±6.9	707	5	5	3
			DI(TL)	Chlorthalidone		53.9±7.0	707	4	4	4
Gong 1996	STONE	HTN(60-79y)	CCB(DH)	Nifedipine	3y	66.6±5.1	817	15	11	16
			Placebo	Placebo		67.1±5.6	815	26	14	36
AIRE 1993	AIRE	HF+AMI	ACEI	Ramipril	1.3y	64.9±10.8	1004	170		25
			Placebo	Placebo		65.1±10.8	982	222		17
Dutch TIA 1993	Dutch TIA	TIA/nondisabling	BB	Atenolol	2.6y		732	64	41	52
		ischemic stroke	Placebo	Placebo			741	58	33	62
MRC 1992	MRC-2	Elderly HTN	BB	Atenolol	5.8y	70.3±5.6	1102	167	95	56
		(65-74y)	DI(TT)	Hydrochlorothiazide or amiloride		70.2±5.6	1081	134	66	45
			Placebo	Placebo		70.2±5.6	2213	315	180	134
			Conventional therapy	Total active treatment(BB or DI)			2183	301	161	101
SOLVD 1992	SOLVD- Prevention	LVD	ACEI	Enalapril	37.4m	59.1	2111	313	265	10
			Placebo	Placebo		59.1	2117	334	298	13
SOLVD 1991	SOLVD	CHF+EF ≤0.35	ACEI	Enalapril	41.4m	60.7	1285	452	399	10
			Placebo	Placebo		61	1284	510	461	11
SHEP 1991	SHEP	HTN	Conventional therapy	Chlorthalidone±Atenolol or Reserpine	4.5y	≥60	2365	213	90	106
			Placebo	Placebo			2371	242	112	163
Dahlof 1991	STOP-Hypertension	Elderly HTN	Conventional therapy	Atenolol±HCTZ /amiloride	65m	70-84	812	36	17	29
		(70-84y)	Placebo	Placebo			815	63	41	53
Perry 1989	SHEP-Pilot	Elderly HTN	Conventional therapy	Chlorthalidone±Atenolol or Reserpine Placebo		≥60	443	32	14	11
		(70-84y)	Placebo				108	7	5	6
Australian trial 1987	Australian trial	HTN(35-65y)	DI(TT)	Chlorothiazide	6y	35-65	1721	25	8	17
			Placebo	Placebo			1706	35	18	31
Cooper 1986	HEP	Elderly HTN	Conventional therapy	Atenolol±bendrofluazide+Methyldopa	4.4		419	60	35	23
		(60-79y)	Placebo	Placebo			465	69	50	44
MRC 1985	MRC-1	HTN(35-64y)	DI(TT)	Bendrofluazide	5.8	51	4297	128	59	18
			BB	Propranolol		51	4403	120	65	42
			Placebo	Placebo		51	8654	253	139	109
IPPPSH	IPPPSH	HTN	BB	Oxprenolo	3-5y		3185	108		45
		(40-64y)	non-BB	Non-BB			3172	114		46
Amery 1985	EWPHE	HTN≥60y	DI(TT)	Hydrochlorothiazide+Triamterene	4.6y	72±8	416	73	42	12
			Placebo	Placebo			424	89	61	19
BHAT 1983	BHAT	AMI	BB	Propranolol	2y		1916	138	127	29
			Placebo	Placebo			1921	188	171	30
Helgeland 1980	Oslo	HTN	Conventional therapy	HCTZ±Alphamethyldopa/Propranolol.	66m	45.3±2.9	406	10	7	0
			Placebo	Placebo		45.2±2.8	379	9	6	5
